# Supplementary material for: Isotemporal Substitution Effect of 24-Hour Movement Behaviors on Well-Being, Cognition, and BMI Among Older Adults
Source: J Clin Med. 2025 Feb 3;14(3):965. doi: 10.3390/jcm14030965 (PMC11818513; doi:10.3390/jcm14030965)
Supplement: Supplementary file 1 [file jcm-14-00965-s001.zip]

Archive with 1 entries (1 files):
- jcm-3401670-supplementary.pdf
